# Supplementary material for: An Attention‐Aware Multi‐Task Learning Framework Identifies Candidate Targets for Drug Repurposing in Sarcopenia
Source: J Cachexia Sarcopenia Muscle. 2025 Mar 5;16(2):e13661. doi: 10.1002/jcsm.13661 (PMC11883102; doi:10.1002/jcsm.13661)
Supplement: Supplementary file 2 — Table S6. 639 significant genes selected by proposed method. [file JCSM-16-e13661-s003.xlsx]

## Sheet: Table_S7
639 significant genes selected by proposed method
mRNA	DNAM	SNV
USO1	ABHD13	OR2A5
POLR2B	ACE	ORM1
SH3GLB1	ACKR4	DPYSL4
STX12	ACVR1B	LPCAT2
CAPZA1	ADAMTSL1	SLC7A2
SMARCA5	AGO3	MRAS
TNKS2	AIP	LURAP1L
ZNF654	AKR1B10	SRRM5
UGP2	AKR1B15	CLEC4A
SOAT1	ALPK1	CERS4
FBRSL1	ANGPTL3	MYH7B
DLD	ANKFN1	ARPC2
XRCC5	APOBEC3H	ADAMTS19
CLTC	APPL1	UBE2Q2
UBXN4	AQP1	MC1R
PLXDC2	ARF1	PTPRU
CSE1L	ARL14	HEXB
CAPRIN1	ARSG	OR11H6
ACTR3	ATM	ITPR1
SEC23IP	ATP1A2	COMT
RB1	ATP2C1	OR4C16
PSMD1	ATP6V1A	ASIC4
TLR4	ATP6V1B2	PGS1
IPO7	B3GALT1	NFASC
TM9SF2	BACE2	OR5H15
MORF4L1	BATF	WASF3
VTA1	BIRC3	NECAB1
PAPOLA	BPIFB1	KPRP
CPSF2	C1QC	CCND1
UFM1	CA13	UBA52
AP5Z1	CABIN1	SRGN
AGO4	CAPN15	GPRIN2
GLIPR1	CCDC33	MCM8
VAMP3	CCL13	CLEC3B
ZMYM4	CCR9	SMARCA4
PAK2	CD2	TMEM88B
SMARCAD1	CD300LG	MT1M
MAN1A2	CD5	ZNF775
AGPS	CDC42	COL26A1
FNDC3A	CEACAM5	THBS1
CPSF3	CHD9	ACOXL
XRN2	CIRBP	IER5
UFL1	CLDN18	TMEM191C
DYNC1I2	CLEC16A	TMPRSS12
CEP350	CLEC3A	GORAB
PTOV1	CLSTN3	ALPP
PRRC1	CLTC	SAMD4A
HEXB	COL13A1	RECK
SLC35A1	COL27A1	PRAMEF20
WDR36	COL5A1	TRIM54
FEM1B	CPZ	TTC9
DDX1	CSPP1	LOXL1
DR1	CWC27	IL23R
ABHD13	CYP1A2	C1orf68
ZNF865	CYP4B1	CLUL1
RANBP2	DAGLA	NDUFS7
ARHGEF1	DCUN1D4	KAZALD1
ARHGEF18	DDX46	CACNB2
SYTL1	DENND3	LGI1
MAP3K1	DGCR8	ZNF534
PTPRC	DHX30	C5AR1
FAR1	DIP2B	IFITM1
RHOT2	DYNC1H1	BCL2L2
OXR1	DYNC1I2	RBM17
CDC5L	DYNC2H1	LYPLAL1
LTBP4	DYSF	CAP1
KTN1	EIF4A2	PRKCA
SGSM3	ELFN1	SENP8
NDOR1	FASLG	RWDD3
SMC3	FBLN1	SLC18A3
IQGAP1	FBLN2	TMEM182
ACTR2	FGD5	TSHB
E4F1	FNDC3A	BIRC5
USP1	FNDC3B	SUGT1
PAPOLG	FOXN1	DTL
IARS2	GEN1	PELO
TCAIM	GJB5	PLD3
MROH1	GLIPR1L1	TYR
TBC1D10C	GPR22	EML6
TELO2	GPSM2	RNF111
PRR12	GRAMD4	ENDOG
PNPLA2	GREB1	FCHO1
ATP6V1A	GSE1	UBE2Q2
EPC2	GTF2IRD1	RGS9BP
CROCC	GTF3C4	CCR8
ACTR10	GUK1	PRSS35
IREB2	H6PD	FFAR3
SP1	HMCN2	SLC4A4
CAPN15	HNF1A	CCDC85A
GPBP1	HSD3B1	PDE12
EIF2S1	IGFN1	CLCA1
STARD3NL	IKBKB	C4orf48
PDCD6IP	IKZF1	GOLGA6C
AGGF1	IL32	BAG3
APPL1	INF2	LHFPL5
FCHO1	IPO11	MAPK4
DHX40	ISG20	PTPN23
FZR1	ISX	MC1R
RAB22A	ITIH3	C11orf52
ATF6	JPH3	SNX21
FRS2	KALRN	IRAK1BP1
ME2	KIAA1549L	USE1
LARP7	KLF17	ABCE1
CDC73	LAMC3	LIPG
ABCA7	LAT	PIKFYVE
KLF3	LCE6A	MS4A5
SRP72	LDB3	PGM5
CARD6	LHX4	ZNF567
AMDHD2	LINC00514	SMARCA5
MIB2	LIPJ	TAAR9
CPNE3	LIPK	FAM180B
SLC30A7	LRFN4	CCL22
ACAP1	MAN2B2	SPIB
TMX1	MEGF8	PCDHB2
FASTKD2	METAP2	MRPS9
AP5M1	MPP5	ACOXL
RNF2	MROH2A	IL32
COG2	MROH7	TMEM120B
HMGCR	MS4A18	ENGASE
RBM27	MTX2	DCAF6
PIK3CA	MYO18B	C12orf29
ABCD3	MYO7B	DUSP5
STYX	MYOZ3	BPIFB2
PWP1	MZT2B	OR51Q1
D2HGDH	NCDN	OR4F5
CAPN10	NCK1	SERPINB2
BST1	NEK7	DPYSL4
USP8	NF1	SIPA1L3
C1orf162	NFASC	SYT11
SNX2	NHLRC2	SETBP1
MIIP	NLK	KLF2
ULK1	OBP2A	LGALS9
CERS6	OPN4	SPCS1
DHX9	OPRM1	ITM2C
CCNY	OR11H4	OR2L8
PIGQ	OR2A14	C7orf57
GET4	OR2A2	PPP2R5C
SIPA1L3	OR4C13	SPINK6
ATP6V1B2	OR8G1	CD1E
STXBP3	OTOG	ZNF90
MAPRE1	PADI1	GLYATL3
PIAS4	PCK1	POU2F3
MFSD1	PI3	GTF2IRD1
C1GALT1	PLEKHF1	BPIFA3
ABCE1	POLR3E	ATF7IP
RAD17	POM121	MTA1
CCDC88B	PSD2	RABGAP1
ARHGAP33	PSKH1	PSMG4
TIPRL	PTPN12	TRAF3
PPM1B	PTPRF	GUF1
TRABD	PTPRU	ARRDC2
ZNF316	PVRIG	SH2B3
UQCRC2	QKI	RRP36
ASPSCR1	QKI	EGF
DDX46	RAB25	P2RY2
SLC2A4RG	RANBP2	ZNF844
LNPEP	RASA2	GRIK2
PHF1	RGS21	SKIL
PDS5B	RPL13A	C17orf49
SACM1L	RPS11	INMT
CAND1	RPS6KB2	HERC6
DDX18	RYR2	EGFLAM
ZFP91	S1PR1	OR5H1
REST	SHOC2	FBLN2
RNF20	SIPA1L3	HSD3B1
NUDT22	SLC13A2	OR2L8
GPR137	SLC22A12	AADAC
ZYG11B	SLC24A3	MIB2
RHOT1	SLC28A1	NUTM2A
STK11	SLC38A3	FAM135A
GNPAT	SLCO2B1	ZNF628
TSPAN32	SMARCA4	CCDC18
KNTC1	SMOC1	ERAP2
GPR89B	SORCS3	C6orf141
IGIP	SPTAN1	CHSY3
ADAM22	STK32B	ZNF441
PLCXD2	SZT2	CEP55
ZNF66	TAAR8	OR4C13
ESR1	TBC1D10C	TTC4
SLC5A3	TBC1D21	NUP214
RARB	TBC1D23	WDR62
ZFYVE9	TEX29	SPATA7
MRPL1	TGM3	PROM2
TAS2R4	TIGIT	ZNF714
KDELR3	TLE4	PPP1R3G
CACNB2	TMCO6	FABP6
SRSF8	TMEM139	SUSD2
GPR52	TMEM42	ZCCHC4
TSTD3	TMEM63C	ATP6V0A2
HECTD2	TMPRSS4	PARM1
TRPC1	TRAPPC2L	NCAM2
ZNF761	TRRAP	OR6C4
NBEA	TSC2	NECAB2
CASP8AP2	TTC26	WRAP53
SPON1	TTC3	SGCG
PPP2R3A	TVP23B	CPB1
C3orf52	UBASH3A	ART3
POLR3G	UBR3	SENP6
MRPS6	UNC13B	AJAP1
LUC7L2	UNC13C	MUCL1
ZNF26	USP43
GPR22	VPS13B
CKMT2	WBP4
PKD2L2	WDFY4
LHX4	ZNF618
ZFP28	ZNF687
PPM1E	ZNF74
MYRIP	ZRANB1
ZNF572
MIA2
PDZK1
VPS13B
KDM4C
VPS13D
UTRN
FRY
PCBP1
GANC
ZNF460
SECISBP2
GAPDH
BTAF1
PHKB
MBNL1
RHBDD1
VCL
DENND4C
ZFAND3
PGAM1
SLC25A38
CHI3L2
ZKSCAN8
PSMD2
RANGRF
ARHGEF10L
POLR2G
VPS11
RUSC1
ERLEC1
DLAT
RGP1
PIGV
RPRD2
PCTP
RMND5B
ERCC4
RCSD1
FAM135A
XPR1
USP10
TTLL5
SWAP70
TBCEL
NOP9
CBL
NECAP1
GAPVD1
SNX30
PGAP2
NFATC2IP
TMA16
DRG2
ZNF292
MON1B
ATG13
NIT1
DZIP3
EP300
PTK2B
