# Supplementary material for: An Attention‐Aware Multi‐Task Learning Framework Identifies Candidate Targets for Drug Repurposing in Sarcopenia
Source: J Cachexia Sarcopenia Muscle. 2025 Mar 5;16(2):e13661. doi: 10.1002/jcsm.13661 (PMC11883102; doi:10.1002/jcsm.13661)
Supplement: Supplementary file 3 — Table S12. The Food and Drug Administration (FDA) approved drugs list. [file JCSM-16-e13661-s004.xlsx]

## Sheet: Table_S2
			Table S10: The Food and Drug Administration (FDA) approved drugs list																			Reference
DGID Database (Freshour et al., 2021, [1])	ZINC Database (Irwin & Shoichet, 2005, [2])	DrugBank Database (Knox et al., 2024, [3])	Cesari et al., 2022, [4]	Reginster et al., 2021, [5]	Zhang et al., 2021, [6]	Feike et al., 2021, [7]	Park et al., 2017, [8]	Kwak & Kwon, 2019, [9]	Campins et al., 2017, [10]	Morley, 2016, [11]	Lo et al., 2020, [12]	Wishart et al., 2018, [13]	Cho et al., 2022, [14]	Mellen et al., 2023, [15]	Souza, 2021, [16]	Liang et al., 2023, [17]	Ma & Chen, 2021, [18]	Rolland et al., 2023, [19]	Witham et al., 2023, [20]			1	Freshour, S.L.; Kiwala, S.; Cotto, K.C.; Coffman, A.C.; McMichael, J.F.; Song, J.J.; Griffith, M.; Griffith, O.L.; Wagner, A.H. Integration of the Drug-Gene Interaction Database (DGIdb 4.0) with Open Crowdsource Efforts. Nucleic Acids Res. 2021, 49, D1144ÐD1151, doi:10.1093/nar/gkaa1084.
ABEMACICLIB	ZINC000003831551	MK-0773	Androgel (Testosterone Gel)	Anamorelin Hydrochloride	Sulfonylurea	Landogrozumab	AN777	Bimagrumab	Biguanide	Testosterone	Mk-0773	Mk-0773	Androgenic Steroid	Omega-3	Leucine	Danazol	Biguanides	Metformin	Metformin			2	Irwin, J.J.; Shoichet, B.K. ZINC - A Free Database of Commercially Available Compounds for Virtual Screening. J. Chem. Inf. Model. 2005, 45, 177Ð182, doi:10.1021/ci049714+.
ABEMACICLIB	ZINC000000000353	Stamulumab	Anastrozole	Testosterone	Glinide	Trevogrumab	MK-677	Trevogrumab	Thiazolidinedione	Vitamin D	Vitamin D	Stamulumab	Myostatin Inhibitors	Calcium	Creatine	Estradiol-Benzoate	Thiazolidinediones	Dasatinib	Glitazone			3	Knox, C.; Wilson, M.; Klinger, C.M.; Franklin, M.; Oler, E.; Wilson, A.; Pon, A.; Cox, J.; Chin, N.E.L.; Strawbridge, S.A.; et al. DrugBank 6.0: The DrugBank Knowledgebase for 2024. Nucleic Acids Res. 2024, 52, D1265ÐD1275, doi:10.1093/nar/gkad976.
ABIRATERONE ACETATE	ZINC000003815424	GLYBURIDE	LPCN 1148	Gnrh Agonist	Metformin	Bym-338	MK-0773	Sarconeos	Sulfonylurea	Nandrolone	Testosterone	Bimagrumab	Testosterone	Leucine	Testosterone	SB-431542	Glucosidase Inhibitors	Quercetin	Sulphonylurea			4	Cesari, M.; Bernabei, R.; Vellas, B.; Fielding, R.A.; Rooks, D.; Azzolino, D.; Mariani, J.; Oliva, A.A.; Bhasin, S.; Rolland, Y. Challenges in the Development of Drugs for Sarcopenia and Frailty - Report from the International Conference on Frailty and Sarcopenia Research (ICFSR) Task Force. J. Frailty Aging 2022, 11, 135Ð142, doi:10.14283/jfa.2022.30.
ABROCITINIB	ZINC000003872994	GOSERELIN ACETATE	Levothyroxin	Renamezin	Thiazolidinedione	Ramatercept	BYM338 (Bimagrumab)	Arm-210	Incretin	Tfm-4as-1	Metformin		Curcumin	Glp-1a	Analogs	Diclofenac	Insulin Secretagogues	Ruxolitinib				5	Reginster, J.Y.; Beaudart, C.; Al-Daghri, N.; Avouac, B.; Bauer, J.; Bere, N.; Bruyre, O.; Cerreta, F.; Cesari, M.; Rosa, M.M.; et al. Update on the ESCEO Recommendation for the Conduct of Clinical Trials for Drugs Aiming at the Treatment of Sarcopenia in Older Adults. Aging Clin. Exp. Res. 2021, 33, 3Ð17, doi:10.1007/s40520-020-01663-4.
ACRYLAMIDE	ZINC000058581064	HEXACHLOROPHENE	Anamorelin Hydrochloride	Branched Chain Amino Acid	Glucagon?Like Peptide?1	Ace-2494	REGN1033 (SAR391786)	Nt-1654	Statin	Enobosarm	Acetaminophen		Alkaloids	Metformin	?-Hydroxy-?-Methyl Butyrate	Budesonide	Dipeptidyl Peptidase IV Inhibitors	Autocrine				6	Zhang, X.; Zhao, Y.; Chen, S.; Shao, H. Anti-Diabetic Drugs and Sarcopenia: Emerging Links, Mechanistic Insights, and Clinical Implications. J. Cachexia. Sarcopenia Muscle 2021, 12, 1368Ð1379, doi:10.1002/jcsm.12838.
ADO-TRASTUZUMAB EMTANSINE	ZINC000150338708	IBRUTINIB	Renamezin	BIO101	Sitagliptin	Ace-083	Pioglitazone		Vitamin D	Ghrelin	Enanthate		Catechins	3-Hydroxy-3 Methylglutaryl Coenzyme A		Vorinostat	Glucagon-Like Peptide-1	Paracrine				7	Feike, Y.; Zhijie, L.; Wei, C. Advances in Research on Pharmacotherapy of Sarcopenia. Aging Med. 2021, 4, 221Ð233, doi:10.1002/agm2.12168.
AFATINIB	ZINC000049643479	IBUPROFEN, SODIUM SALT	Melatonin	Insulin Lispro	Vildagliptin	Perindopril	Losartan		Allopurinol	Myostatin			Proanthocyanidin	Vitamin D			Sodium-Glucose Cotransporter-2 Inhibitor	Endocrine				8	Park, S.S.; Kwon, E.-S.; Kwon, K.-S. Molecular Mechanisms and Therapeutic Interventions in Sarcopenia. Osteoporos. Sarcopenia 2017, 3, 117Ð122, doi:10.1016/j.afos.2017.08.098.
ALLYLESTRENOL	ZINC000003873921	IDELALISIB	Sarconeos (BIO101)	Oxytocin	Saxagliptin	Losartan	Omega-3		Formoterol	Espindolol			Gingerols					Dasatinib				9	Kwak, J.Y.; Kwon, K.S. Pharmacological Interventions for Treatment of Sarcopenia: Current Status of Drug Development for Sarcopenia. Ann. Geriatr. Med. Res. 2019, 23, 98Ð104, doi:10.4235/agmr.19.0028.
ALPELISIB	ZINC000000896455	INFIGRATINIB	Oxytocin	Sustanon	Dapagliflozin	Bio101	Anastrozole			Perindopril			Shogaols					Quercetin				10	Campins, L.; Camps, M.; Riera, A.; Pleguezuelos, E.; Yebenes, J.C.; Serra-Prat, M. Oral Drugs Related with Muscle Wasting and Sarcopenia. A Review. Pharmacology 2017, 99, 1Ð8, doi:10.1159/000448247.
ALPELISIB	ZINC000052955754	INTERLEUKIN-11	Sustanon 250	Testosterone Enanthate	Canagliflozin	Testosterone	Cetylpyridinium Chloride			Terasemtiv			Bimagrumab					Ruxolitinib				11	Morley, J.E. Pharmacologic Options for the Treatment of Sarcopenia. Calcif. Tissue Int. 2016, 98, 319Ð333, doi:10.1007/s00223-015-0022-5.
ANASTROZOLE	ZINC000000113382	IODINE	Zoladex	Cetylpyridinium Chloride	Empagliflozin	Finasteride	Acetaminophen											Vitamin D				12	Lo, J.H. tung; U, K.P.; Yiu, T.; Ong, M.T. yun; Lee, W.Y. wai Sarcopenia: Current Treatments and New Regenerative Therapeutic Approaches. J. Orthop. Transl. 2020, 23, 38Ð52, doi:10.1016/j.jot.2020.04.002.
ASPIRIN	ZINC000003830961	IRINOTECAN HYDROCHLORIDE	Testosterone	Vitamin D3	Ipragliflozin	Sustanon 250	Ghrelin															13	Wishart, D.S.; Feunang, Y.D.; Guo, A.C.; Lo, E.J.; Marcu, A.; Grant, J.R.; Sajed, T.; Johnson, D.; Li, C.; Sayeeda, Z.; et al. DrugBank 5.0: A Major Update to the DrugBank Database for 2018. Nucleic Acids Res. 2018, 46, D1074ÐD1082, doi:10.1093/nar/gkx1037.
AVELUMAB	ZINC000003830441	IRINOTECAN HYDROCHLORIDE	Valsartan	Allopurinol	Tofogliflozin	Zoladex	Dehydroepiandrosterone															14	Cho, M.R.; Lee, S.; Song, S.K. A Review of Sarcopenia Pathophysiology, Diagnosis, Treatment and Future Direction. J. Korean Med. Sci. 2022, 37, doi:10.3346/jkms.2022.37.e146.
BARICITINIB	ZINC000148723177	IXABEPILONE	Vitamin D3	Bimagrumab	Luseogliflozin	Mk-0773																15	Mellen, R.H.; Girotto, O.S.; Marques, E.B.; Laurindo, L.F.; Grippa, P.C.; Mendes, C.G.; Garcia, L.N.H.; Bechara, M.D.; Barbalho, S.M.; Sinatora, R.V.; et al. Insights into Pathogenesis, Nutritional and Drug Approach in Sarcopenia: A Systematic Review. Biomedicines 2023, 11, doi:10.3390/biomedicines11010136.
BAZEDOXIFENE	ZINC000000001145	LAPATINIB	Cetylpyridinium Chloride	Cetylpyridinium Chloride		Gtx-024																16	Souza, C.G. De Pharmacological Treatment of Sarcopenia. Rev. Bras. Ortop. 2021, 56, 425Ð431, doi:10.1055/s-0040-1709732.
BAZEDOXIFENE ACETATE	ZINC000007997897	LAPATINIB	Bimagrumab	Insulin Actrapid		Gsk2881078																17	Liang, S.; Liu, D.; Xiao, Z.; Greenbaum, J.; Shen, H.; Xiao, H.; Deng, H. Repurposing Approved Drugs for Sarcopenia Based on Transcriptomics Data in Humans. Pharmaceuticals 2023, 16, doi:10.3390/ph16040607.
BENDAMUSTINE	ZINC000003941829	LASOFOXIFENE	Insulin Actrapid	Valsartan		Capromorelin																18	Ma, X.Y.; Chen, F.Q. Effects of Anti-Diabetic Drugs on Sarcopenia: Best Treatment Options for Elderly Patients with Type 2 Diabetes Mellitus and Sarcopenia. World J. Clin. Cases 2021, 9, 10064Ð10074, doi:10.12998/wjcc.v9.i33.10064.
BENZETHONIUM CHLORIDE	ZINC000000000565	LEFLUNOMIDE	Bimagrumab	Levothyroxine		Anamorelin																19	Rolland, Y.; Dray, C.; Vellas, B.; Barreto, P.D.S. Current and Investigational Medications for the Treatment of Sarcopenia. Metabolism 2023, 155597, doi:10.1016/j.metabol.2023.155597.
BENZODODECINIUM CHLORIDE	ZINC000066166864	LETROZOLE	Alfacalcidol	Metformin		Metformin																20	Witham, M.D.; Granic, A.; Pearson, E.; Robinson, S.M.; Sayer, A.A. Repurposing Drugs for Diabetes Mellitus as Potential Pharmacological Treatments for Sarcopenia Ð A Narrative Review. Drugs and Aging 2023, 40, 703Ð719, doi:10.1007/s40266-023-01042-4.
BEVACIZUMAB-AWWB	ZINC000000001899	LETROZOLE	Pioglitazone	Melatonin
BINIMETINIB	ZINC000001530725	LEUCOVORIN CALCIUM	Insulin	REGN1033
BINIMETINIB	ZINC000035653009	LEUCOVORIN CALCIUM	Octreotide	Ghrelin
BITHIONOL	ZINC000003079340	LEVONORGESTREL	Cetylpyridinium Chloride	Losartan
BORIC ACID	ZINC000000155531	LORLATINIB	Losartan	Ibuprofen
BORTEZOMIB	ZINC000035902489		REGN1033 (Trevogrumab)	Alfacalcidol
CABOZANTINIB S-MALATE	ZINC000006827693		Ghrelin	Pioglitazone
CAMPHOR OIL	ZINC000000897322		Ibuprofen	Octreotide
CAMPTOTHECIN	ZINC000003813083		Metformin	Rapamycin
CAPECITABINE	ZINC000085534336		Vitamin D	Sodium Nitroprusside
CAPECITABINE	ZINC000019632917		Allopurinol	Medrol
CAPTAN	ZINC000000403010		Testosterone Enanthate	MK-0773
CARBOPLATIN	ZINC000034806477		Vitamin D3	Potassium Citrate
CELECOXIB	ZINC000019594557		Testosterone	Finasteride
CETUXIMAB	ZINC000000967520		Rapamycin	Pioglitazone
CETUXIMAB	ZINC000000538386		Sodium Nitroprusside	Sodium Nitroprusside
CHLOROTRIANISENE	ZINC000006661227		Insulin	MK0677
CHOLECALCIFEROL	ZINC000238809664		L-NMMA
CISPLATIN	ZINC000002005550		Sodium Nitroprusside
CISPLATIN	ZINC000005179119		MK-0773
CISPLATIN	ZINC000000001148		Testosterone Enanthate
CLOMIPHENE	ZINC000100371951		Finasteride
CLOMIPHENE CITRATE	ZINC000006021043		MK-677
COBIMETINIB	ZINC000096272772		Pioglitazone
COPANLISIB	ZINC000000006481		Androgen Replacement
COPANLISIB HYDROCHLORIDE	ZINC000019702309		Topical Testosterone Gel 1%
CRIZOTINIB	ZINC000169621230		Dehydroepiandrosterone
CYCLOFENIL	ZINC000164528615		Transdermal Testosterone Gel
CYCLOPHOSPHAMIDE ANHYDROUS	ZINC000000592419		Topical Testosterone
DABRAFENIB	ZINC000100004343		MK0677
DACTINOMYCIN	ZINC000000897385
DANAZOL	ZINC000001543916
DAUNORUBICIN HYDROCHLORIDE	ZINC000003831404
DESOGESTREL	ZINC000004655029
DIENESTROL	ZINC000003915154
DIENOGEST	ZINC000060392785
DIETHYLSTILBESTROL	ZINC000003875334
DIETHYLSTILBESTROL DIPHOSPHATE	ZINC000003875393
DIPYRIDAMOLE	ZINC000026664090
DOCETAXEL ANHYDROUS	ZINC000000001370
DOCETAXEL ANHYDROUS	ZINC000003830958
DOXORUBICIN HYDROCHLORIDE	ZINC000001531036
DOXORUBICIN HYDROCHLORIDE	ZINC000008577218
DOXORUBICIN HYDROCHLORIDE	ZINC000101489663
DOXORUBICIN LIPOSOME	ZINC000003833821
DOXYCYCLINE ANHYDROUS	ZINC000100016058
DURVALUMAB	ZINC000008466459
ELACESTRANT	ZINC000169621220
ENZALUTAMIDE	ZINC000000968233
ERIBULIN MESYLATE	ZINC000001843047
ERLOTINIB	ZINC000001690604
ESTETROL	ZINC000169289767
ESTRADIOL 3-BENZOATE	ZINC000000003642
ESTRADIOL CYPIONATE	ZINC000003806063
ESTRADIOL VALERATE	ZINC000000968336
ESTRIOL	ZINC000003843378
ESTROGEN	ZINC000150339323
ESTROGENS, CONJUGATED (USP)	ZINC000169289388
ESTROGENS, CONJUGATED SYNTHETIC A	ZINC000003781664
ESTROGENS, ESTERIFIED (USP)	ZINC000000968326
ESTRONE	ZINC000002525885
ESTROPIPATE	ZINC000001530977
ETHINYL ESTRADIOL	ZINC000100024116
ETHYLENEDIAMINE	ZINC000004474603
ETHYNODIOL DIACETATE	ZINC000256433948
ETONOGESTREL	ZINC000004217475
ETOPOSIDE	ZINC000254134439
EVEROLIMUS	ZINC000000518554
EVEROLIMUS	ZINC000001542113
EVEROLIMUS	ZINC000019364225
EXEMESTANE	ZINC000003800475
FENRETINIDE	ZINC000000643114
FLOXURIDINE	ZINC000003881640
FLUDARABINE	ZINC000003798537
FLUOROURACIL	ZINC000001529323
FLUOROURACIL	ZINC000003925861
FULVESTRANT	ZINC000004978673
FULVESTRANT	ZINC000000968275
GEFITINIB	ZINC000100037855
GEMCITABINE	ZINC000008551178
GENISTEIN	ZINC000253476025
GENTIAN VIOLET CATION	ZINC000011680067
GLYBURIDE	ZINC000000606383
GOSERELIN ACETATE	ZINC000003831006
HEXACHLOROPHENE	ZINC000011679756
IBRUTINIB	ZINC000000896634
IBUPROFEN, SODIUM SALT	ZINC000022448696
IDELALISIB	ZINC000000000509
INFIGRATINIB	ZINC000004097304
INTERLEUKIN-11	ZINC000002008310
IODINE	ZINC000012503099
IRINOTECAN HYDROCHLORIDE	ZINC000000113398
IRINOTECAN HYDROCHLORIDE	ZINC000100016084
IXABEPILONE	ZINC000000136138
LAPATINIB	ZINC000242437512
LAPATINIB	ZINC000003823492
LASOFOXIFENE	ZINC000100017856
LEFLUNOMIDE	ZINC000000114124
LETROZOLE	ZINC000003830944
LETROZOLE	ZINC000000601305
LEUCOVORIN CALCIUM	ZINC000000895103
LEUCOVORIN CALCIUM	ZINC000001533877
LEVONORGESTREL	ZINC000000154964
LORLATINIB	ZINC000001530922
MASITINIB	ZINC000000001655
MASOPROCOL	ZINC000004392649
MEDROXYPROGESTERONE	ZINC000001530929
MEGESTROL ACETATE	ZINC000003831430
MESTRANOL	ZINC000000403011
METFORMIN	ZINC000003784182
METHAMPHETAMINE	ZINC000001530706
METHOXSALEN	ZINC000003978005
METHYLENE BLUE ANHYDROUS	ZINC000001530886
METHYLTESTOSTERONE	ZINC000111460375
MIDOSTAURIN	ZINC000095617678
MILTEFOSINE	ZINC000034051848
MITOTANE	ZINC000004095696
MITOTANE	ZINC000000014864
NAFTIFINE	ZINC000001529425
NERATINIB	ZINC000150588351
NERATINIB	ZINC000016052277
NINTEDANIB ESYLATE	ZINC000004213474
NIRAPARIB	ZINC000060325170
NORELGESTROMIN	ZINC000004097476
NORGESTIMATE	ZINC000003787097
NORGESTREL	ZINC000012358719
OLAPARIB	ZINC000003806262
OLAPARIB	ZINC000003830453
OLAPARIB	ZINC000003812933
OSIMERTINIB	ZINC000003874185
OSPEMIFENE	ZINC000100027531
OXALIPLATIN	ZINC000001485935
OXALIPLATIN	ZINC000000004351
OXYMETHOLONE	ZINC000053084692
OXYTETRACYCLINE HYDROCHLORIDE	ZINC000019632668
PACLITAXEL	ZINC000252286875
PACLITAXEL	ZINC000017146904
PALBOCICLIB	ZINC000008552123
PALBOCICLIB	ZINC000022056030
PALMITATE	ZINC000001530654
PANITUMUMAB	ZINC000002847375
PERMETHRIN	ZINC000004215234
PERTUZUMAB	ZINC000001850377
PHENAZOPYRIDINE HYDROCHLORIDE	ZINC000013973998
PHENOLPHTHALEIN	ZINC000000897301
PHENYLALANINE	ZINC000242437511
PHLORETIN	ZINC000007997952
POLYESTRADIOL PHOSPHATE	ZINC000003806104
PRASTERONE	ZINC000003830391
PREDNISONE	ZINC000003926298
PROGESTERONE	ZINC000001530580
PROPYLPARABEN	ZINC000000001982
PYRITHIONE ZINC	ZINC000004099032
PYROGALLOL	ZINC000001999487
QUERCETIN	ZINC000000057512
QUINESTROL	ZINC000001532529
RALOXIFEN	ZINC000003927822
RALOXIFENE HYDROCHLORIDE	ZINC000002008866
RALOXIFENE HYDROCHLORIDE	ZINC000150338698
REGORAFENIB	ZINC000028957444
RESVERATROL	ZINC000001530938
RESVERATROL	ZINC000000537795
RIBOCICLIB	ZINC000001530948
RIBOCICLIB	ZINC000001895505
RUCAPARIB	ZINC000003938751
SAPANISERTIB	ZINC000004213946
SELUMETINIB	ZINC000000049153
SELUMETINIB	ZINC000006920384
SIROLIMUS	ZINC000022010375
SORAFENIB	ZINC000001532526
STREPTOZOCIN	ZINC000003807804
SULINDAC	ZINC000003929022
SYNTHETIC CONJUGATED ESTROGENS, B	ZINC000003831282
TALAZOPARIB	ZINC000013912394
TAMOXIFEN	ZINC000003918138
TAMOXIFEN	ZINC000018516586
TAMOXIFEN CITRATE	ZINC000002539827
TEMOZOLOMIDE	ZINC000026011099
TEMSIROLIMUS	ZINC000001997127
TESTOSTERONE	ZINC000019168887
TESTOSTERONE PROPIONATE	ZINC000000538273
TOPOTECAN HYDROCHLORIDE	ZINC000060183170
TOREMIFENE	ZINC000095617679
TRAMETINIB DIMETHYL SULFOXIDE	ZINC000001639567
TRAMETINIB DIMETHYL SULFOXIDE	ZINC000006745272
TRASTUZUMAB-DKST	ZINC000000967597
TRASTUZUMAB-DKST	ZINC000253498282
TRIAMTERENE	ZINC000000056652
UROKINASE	ZINC000007997568
VALPROIC ACID	ZINC000003874498
VANDETANIB	ZINC000003981610
VEMURAFENIB	ZINC000003831332
VENETOCLAX	ZINC000084589076
VENETOCLAX	ZINC000000002159
VINCRISTINE	ZINC000000120286
VITAMIN A	ZINC000000000061
ZINC SULFATE ANHYDROUS	ZINC000003830945
	ZINC000001554274
	ZINC000011726211
	ZINC000006845963
	ZINC000001530939
	ZINC000022010387
	ZINC000001530863
	ZINC000035328014
	ZINC000000622123
	ZINC000000000490
	ZINC000036701290
	ZINC000014261579
	ZINC000004658557
	ZINC000003830347
	ZINC000000006251
	ZINC000003607120
	ZINC000000056646
	ZINC000019632706
	ZINC000012404516
	ZINC000000000323
	ZINC000003927200
	ZINC000052971887
	ZINC000000599985
	ZINC000000897222
	ZINC000004474682
	ZINC000003939013
	ZINC000001542199
	ZINC000003812974
	ZINC000100037890
	ZINC000000000196
	ZINC000001530688
	ZINC000169621223
	ZINC000011677837
	ZINC000164760874
	ZINC000000057254
	ZINC000004175630
	ZINC000003995807
	ZINC000410428674
	ZINC000019796087
	ZINC000000002281
	ZINC000000968301
	ZINC000000643143
	ZINC000000537752
	ZINC000034636383
	ZINC000000004778
	ZINC000001530713
	ZINC000256433946
	ZINC000000895048
	ZINC000003938744
	ZINC000004097427
	ZINC000000020230
	ZINC000000896543
	ZINC000000596881
	ZINC000100070937
	ZINC000000020228
	ZINC000001530718
	ZINC000003831405
	ZINC000003831429
	ZINC000000014257
	ZINC000000014007
	ZINC000095626706
	ZINC000005752191
	ZINC000003922770
	ZINC000022065398
	ZINC000003831490
	ZINC000096014710
	ZINC000000601281
	ZINC000001481956
	ZINC000003874715
	ZINC000003951740
	ZINC000002016052
	ZINC000096903163
	ZINC000019364224
	ZINC000000020237
	ZINC000022447798
	ZINC000000014360
	ZINC000003831474
	ZINC000001543873
	ZINC000006021033
	ZINC000003813078
	ZINC000095551509
	ZINC000003932831
	ZINC000043195697
	ZINC000000057147
	ZINC000043100709
	ZINC000000009342
	ZINC000003938746
	ZINC000001530637
	ZINC000000004840
	ZINC000000896557
	ZINC000000002273
	ZINC000000014037
	ZINC000001493878
	ZINC000000491073
	ZINC000000403609
	ZINC000003873296
	ZINC000118913562
	ZINC000001532525
	ZINC000003938704
	ZINC000096942202
	ZINC000043207237
	ZINC000003809490
	ZINC000000895199
	ZINC000019632834
	ZINC000100008275
	ZINC000018099446
	ZINC000001995484
	ZINC000000020783
	ZINC000004658553
	ZINC000001530760
	ZINC000004097344
	ZINC000003830215
	ZINC000000005423
	ZINC000000004413
	ZINC000003812841
	ZINC000001530567
	ZINC000001530811
	ZINC000004340269
	ZINC000001554010
	ZINC000000000905
	ZINC000000001979
	ZINC000008855117
	ZINC000003861768
	ZINC000011681534
	ZINC000000044027
	ZINC000003794711
	ZINC000000608382
	ZINC000003872055
	ZINC000095452610
	ZINC000000643055
	ZINC000000007601
	ZINC000003813003
	ZINC000000537928
	ZINC000049841054
	ZINC000000001341
	ZINC000000004076
	ZINC000018115268
	ZINC000008551179
	ZINC000001530601
	ZINC000030691763
	ZINC000006716957
	ZINC000000895457
	ZINC000000897251
	ZINC000100037885
	ZINC000004097283
	ZINC000003808779
	ZINC000012495062
	ZINC000043207851
	ZINC000003794794
	ZINC000052957434
	ZINC000049933061
	ZINC000003873832
	ZINC000096006024
	ZINC000000001644
	ZINC000003938686
	ZINC000006467621
	ZINC000003831128
	ZINC000008035268
	ZINC000000004009
	ZINC000000896755
	ZINC000001530625
	ZINC000008214418
	ZINC000003651680
	ZINC000001546066
	ZINC000014879975
	ZINC000001633889
	ZINC000022448983
	ZINC000000057062
	ZINC000100009383
	ZINC000100018854
	ZINC000000007295
	ZINC000003938482
	ZINC000019875504
	ZINC000018203737
	ZINC000003918453
	ZINC000169746649
	ZINC000003917708
	ZINC000100036756
	ZINC000001530741
	ZINC000003797541
	ZINC000004097286
	ZINC000085536990
	ZINC000000968328
	ZINC000000968256
	ZINC000004212809
	ZINC000004097383
	ZINC000100071256
	ZINC000013520815
	ZINC000169748244
	ZINC000000402830
	ZINC000204073689
	ZINC000003830993
	ZINC000014881137
	ZINC000019632614
	ZINC000003861806
	ZINC000034676245
	ZINC000003830579
	ZINC000019632670
	ZINC000000897002
	ZINC000019144231
	ZINC000008214614
	ZINC000003813047
	ZINC000008220878
	ZINC000004658560
	ZINC000021982937
	ZINC000000004949
	ZINC000003873295
	ZINC000003881958
	ZINC000085432544
	ZINC000003813042
	ZINC000003830276
	ZINC000000010163
	ZINC000116473771
	ZINC000003795098
	ZINC000000896484
	ZINC000049783788
	ZINC000000001408
	ZINC000001530951
	ZINC000100036751
	ZINC000004214700
	ZINC000003860453
	ZINC000000895032
	ZINC000003982483
	ZINC000169621200
	ZINC000029319828
	ZINC000252679615
	ZINC000001530611
	ZINC000145401681
	ZINC000003913937
	ZINC000084757007
	ZINC000003079336
	ZINC000018043251
	ZINC000000896958
	ZINC000012503187
	ZINC000000005152
	ZINC000003830264
	ZINC000000896698
	ZINC000053683345
	ZINC000000000122
	ZINC000003802417
	ZINC000000599734
	ZINC000003842753
	ZINC000016159083
	ZINC000011680943
	ZINC000000000096
	ZINC000000006156
	ZINC000000388462
	ZINC000252678020
	ZINC000000001958
	ZINC000014961096
	ZINC000000968327
	ZINC000003830500
	ZINC000004102194
	ZINC000145808877
	ZINC000028639340
	ZINC000004099200
	ZINC000008403947
	ZINC000001530701
	ZINC000006627681
	ZINC000000897258
	ZINC000247651495
	ZINC000000005895
	ZINC000000895302
	ZINC000000057464
	ZINC000000121480
	ZINC000001530947
	ZINC000000006016
	ZINC000003914809
	ZINC000000388081
	ZINC000003871541
	ZINC000004577910
	ZINC000008214402
	ZINC000000537805
	ZINC000100003902
	ZINC000000005151
	ZINC000005844788
	ZINC000001481815
	ZINC000001543475
	ZINC000004658552
	ZINC000003794601
	ZINC000118912450
	ZINC000019796080
	ZINC000252286877
	ZINC000094566093
	ZINC000001530769
	ZINC000000601229
	ZINC000000007673
	ZINC000000968263
	ZINC000000085733
	ZINC000000057313
	ZINC000100032379
	ZINC000028467879
	ZINC000008220909
	ZINC000003978006
	ZINC000256097218
	ZINC000030691754
	ZINC000019632912
	ZINC000001576892
	ZINC000001280665
	ZINC000001482049
	ZINC000004676424
	ZINC000000004321
	ZINC000000602632
	ZINC000000601301
	ZINC000019632713
	ZINC000000967521
	ZINC000001554392
	ZINC000008034121
	ZINC000008214483
	ZINC000100052681
	ZINC000000002688
	ZINC000003806721
	ZINC000002510358
	ZINC000017285869
	ZINC000008214625
	ZINC000000002005
	ZINC000084843283
	ZINC000040899447
	ZINC000003817234
	ZINC000000896409
	ZINC000001530728
	ZINC000008101127
	ZINC000003780893
	ZINC000000006427
	ZINC000000601283
	ZINC000000602128
	ZINC000004097343
	ZINC000003956788
	ZINC000000001735
	ZINC000003830947
	ZINC000000897291
	ZINC000029571072
	ZINC000000113446
	ZINC000014879972
	ZINC000003920027
	ZINC000003914810
	ZINC000003826253
	ZINC000004468778
	ZINC000000020244
	ZINC000004095858
	ZINC000003830405
	ZINC000169946773
	ZINC000000643138
	ZINC000004097467
	ZINC000256433952
	ZINC000003201907
	ZINC000118912393
	ZINC000245224194
	ZINC000035342789
	ZINC000100015780
	ZINC000000020231
	ZINC000008383240
	ZINC000003830986
	ZINC000000901061
	ZINC000004428529
	ZINC000000643153
	ZINC000096006009
	ZINC000003977952
	ZINC000003995811
	ZINC000003920719
	ZINC000000538509
	ZINC000001846431
	ZINC000011677857
	ZINC000003799072
	ZINC000013545634
	ZINC000001530862
	ZINC000100296828
	ZINC000000895034
	ZINC000028973446
	ZINC000003802690
	ZINC000022002218
	ZINC000001530810
	ZINC000004099009
	ZINC000000020259
	ZINC000100009278
	ZINC000001530599
	ZINC000000097996
	ZINC000096006020
	ZINC000003833846
	ZINC000003079342
	ZINC000256097213
	ZINC000199517773
	ZINC000001530759
	ZINC000000057146
	ZINC000003945984
	ZINC000064033452
	ZINC000001530940
	ZINC000000000941
	ZINC000001530710
	ZINC000053045055
	ZINC000001035331
	ZINC000000002043
	ZINC000000003876
	ZINC000004474414
	ZINC000003875483
	ZINC000011616882
	ZINC000052509366
	ZINC000003920028
	ZINC000028973441
	ZINC000001530707
	ZINC000100001964
	ZINC000000020220
	ZINC000027641461
	ZINC000001319780
	ZINC000043207238
	ZINC000003875439
	ZINC000245204924
	ZINC000033943508
	ZINC000030690433
	ZINC000001530816
	ZINC000000002055
	ZINC000008551180
	ZINC000003812984
	ZINC000000004319
	ZINC000030691420
	ZINC000003812897
	ZINC000001530736
	ZINC000002599970
	ZINC000003589203
	ZINC000003943279
	ZINC000100014475
	ZINC000003930376
	ZINC000095619101
	ZINC000001530617
	ZINC000000001016
	ZINC000003986735
	ZINC000000002216
	ZINC000100019007
	ZINC000000601254
	ZINC000095619100
	ZINC000003976838
	ZINC000003875332
	ZINC000000897240
	ZINC000000968257
	ZINC000001842633
	ZINC000000004028
	ZINC000019362737
	ZINC000003008621
	ZINC000000000853
	ZINC000003914808
	ZINC000003800008
	ZINC000000000596
	ZINC000003931840
	ZINC000003875484
	ZINC000008214619
	ZINC000019364242
	ZINC000000896569
	ZINC000000968303
	ZINC000002016037
	ZINC000000057624
	ZINC000013763987
	ZINC000001530817
	ZINC000043450324
	ZINC000000001411
	ZINC000001552174
	ZINC000001530806
	ZINC000100006264
	ZINC000008214635
	ZINC000022116612
	ZINC000007997966
	ZINC000001530579
	ZINC000000121541
	ZINC000054053579
	ZINC000004214603
	ZINC000004228257
	ZINC000035024346
	ZINC000002522669
	ZINC000000006226
	ZINC000004097404
	ZINC000001530764
	ZINC000001539579
	ZINC000003791297
	ZINC000030691760
	ZINC000000527386
	ZINC000038945666
	ZINC000000000931
	ZINC000003776970
	ZINC000100004345
	ZINC000001538857
	ZINC000021297660
	ZINC000014263142
	ZINC000003786192
	ZINC000001531008
	ZINC000001530613
	ZINC000003921872
	ZINC000085537014
	ZINC000011615928
	ZINC000001851149
	ZINC000000896717
	ZINC000018279854
	ZINC000003813061
	ZINC000001530697
	ZINC000001530660
	ZINC000242548690
	ZINC000150601177
	ZINC000021981454
	ZINC000004693575
	ZINC000000897085
	ZINC000000057522
	ZINC000100907004
	ZINC000003938652
	ZINC000001532805
	ZINC000002019954
	ZINC000000000215
	ZINC000000394284
	ZINC000013818943
	ZINC000018089317
	ZINC000000968345
	ZINC000095564694
	ZINC000004632106
	ZINC000000000301
	ZINC000002036848
	ZINC000002548959
	ZINC000003964325
	ZINC000003871960
	ZINC000000895042
	ZINC000004474460
	ZINC000003812944
	ZINC000019796158
	ZINC000019362735
	ZINC000100013500
	ZINC000000001590
	ZINC000003830813
	ZINC000022010649
	ZINC000000105196
	ZINC000001530568
	ZINC000035801098
	ZINC000053229445
	ZINC000003882036
	ZINC000014210876
	ZINC000000968273
	ZINC000000968375
	ZINC000001532522
	ZINC000169289411
	ZINC000000901736
	ZINC000000057001
	ZINC000001883067
	ZINC000000000456
	ZINC000000119717
	ZINC000068247389
	ZINC000028232755
	ZINC000003812869
	ZINC000000896663
	ZINC000000020245
	ZINC000003977981
	ZINC000001535101
	ZINC000084441937
	ZINC000003824921
	ZINC000001530689
	ZINC000096006013
	ZINC000000001798
	ZINC000000008667
	ZINC000253476027
	ZINC000245189278
	ZINC000051951647
	ZINC000004097310
	ZINC000000001464
	ZINC000095616599
	ZINC000070466416
	ZINC000001530912
	ZINC000008214629
	ZINC000004658290
	ZINC000000001317
	ZINC000000001505
	ZINC000003812888
	ZINC000000057278
	ZINC000100370145
	ZINC000253632968
	ZINC000003920657
	ZINC000000000882
	ZINC000085537011
	ZINC000000000575
	ZINC000100296832
	ZINC000100037020
	ZINC000000538658
	ZINC000004038341
	ZINC000000538065
	ZINC000008214692
	ZINC000003875259
	ZINC000038212689
	ZINC000022016976
	ZINC000000895081
	ZINC000000896819
	ZINC000000896731
	ZINC000036520252
	ZINC000087496429
	ZINC000000020250
	ZINC000000538564
	ZINC000001530974
	ZINC000003872605
	ZINC000030691797
	ZINC000001484334
	ZINC000003798247
	ZINC000001542392
	ZINC000000057340
	ZINC000003079337
	ZINC000100052691
	ZINC000022010382
	ZINC000003941496
	ZINC000000897288
	ZINC000000897408
	ZINC000003818808
	ZINC000203686879
	ZINC000000018635
	ZINC000000020221
	ZINC000004099008
	ZINC000003798750
	ZINC000100052685
	ZINC000001690324
	ZINC000072267023
	ZINC000002016258
	ZINC000019203912
	ZINC000000608101
	ZINC000000015515
	ZINC000003798757
	ZINC000100036924
	ZINC000084758235
	ZINC000169990691
	ZINC000096006018
	ZINC000150338699
	ZINC000002570817
	ZINC000013550868
	ZINC000003871923
	ZINC000256097227
	ZINC000000508068
	ZINC000030691736
	ZINC000001530752
	ZINC000013831130
	ZINC000001530803
	ZINC000013540519
	ZINC000001530600
	ZINC000004468780
	ZINC000000538266
	ZINC000001853550
	ZINC000000000751
	ZINC000000120319
	ZINC000003993855
	ZINC000006733300
	ZINC000004216238
	ZINC000001482113
	ZINC000001547851
	ZINC000003830314
	ZINC000003953037
	ZINC000003843198
	ZINC000027428713
	ZINC000018324776
	ZINC000003920355
	ZINC000001530636
	ZINC000019594594
	ZINC000001530717
	ZINC000256433955
	ZINC000011615927
	ZINC000003831477
	ZINC000000001554
	ZINC000003831139
	ZINC000100070954
	ZINC000252286876
	ZINC000000266964
	ZINC000003782807
	ZINC000053683271
	ZINC000008214573
	ZINC000008035395
	ZINC000005844792
	ZINC000003952881
	ZINC000003964126
	ZINC000008143866
	ZINC000000001706
	ZINC000000897089
	ZINC000002015928
	ZINC000001698306
	ZINC000100036955
	ZINC000016929327
	ZINC000003814422
	ZINC000001530756
	ZINC000085536932
	ZINC000000056556
	ZINC000000901552
	ZINC000118913560
	ZINC000000008492
	ZINC000000000469
	ZINC000014210642
	ZINC000019361042
	ZINC000000591993
	ZINC000004212851
	ZINC000003873371
	ZINC000169621219
	ZINC000000000507
	ZINC000001530762
	ZINC000003830716
	ZINC000006845860
	ZINC000003812863
	ZINC000009212428
	ZINC000012468792
	ZINC000003929486
	ZINC000000621853
	ZINC000003989268
	ZINC000000006310
	ZINC000001552908
	ZINC000001530930
	ZINC000000001587
	ZINC000022448097
	ZINC000000002299
	ZINC000000968310
	ZINC000000001792
	ZINC000011681563
	ZINC000002015035
	ZINC000000538621
	ZINC000000056427
	ZINC000000000416
	ZINC000000584092
	ZINC000006827695
	ZINC000043100953
	ZINC000001530703
	ZINC000008101126
	ZINC000003785276
	ZINC000029416466
	ZINC000000083315
	ZINC000000000711
	ZINC000000056568
	ZINC000000074836
	ZINC000000057255
	ZINC000003831586
	ZINC000003812306
	ZINC000003812960
	ZINC000100017404
	ZINC000001532179
	ZINC000002032615
	ZINC000003872952
	ZINC000001530694
	ZINC000006094354
	ZINC000000016154
	ZINC000008214514
	ZINC000004097309
	ZINC000150338755
	ZINC000003778874
	ZINC000000155269
	ZINC000000004724
	ZINC000001530283
	ZINC000003938695
	ZINC000003792789
	ZINC000003814395
	ZINC000118912517
	ZINC000000003911
	ZINC000033965961
	ZINC000003874950
	ZINC000100022637
	ZINC000001530716
	ZINC000085205451
	ZINC000012503156
	ZINC000095915244
	ZINC000003775644
	ZINC000094566092
	ZINC000000896711
	ZINC000000968274
	ZINC000001530575
	ZINC000034220093
	ZINC000000057532
	ZINC000002020233
	ZINC000242648948
	ZINC000019228902
	ZINC000000002647
	ZINC000001542930
	ZINC000012414057
	ZINC000001886617
	ZINC000000119344
	ZINC000001530572
	ZINC000004474405
	ZINC000043194409
	ZINC000001530571
	ZINC000003977767
	ZINC000001999441
	ZINC000000000471
	ZINC000003861599
	ZINC000002568036
	ZINC000000895099
	ZINC000001489478
	ZINC000003830842
	ZINC000022059930
	ZINC000009212654
	ZINC000238809663
	ZINC000000057206
	ZINC000013986658
	ZINC000100001918
	ZINC000003927198
	ZINC000009302239
	ZINC000040430143
	ZINC000003876186
	ZINC000003827556
	ZINC000003785268
	ZINC000000896968
	ZINC000019632633
	ZINC000019166988
	ZINC000000000973
	ZINC000000005560
	ZINC000072318121
	ZINC000004217732
	ZINC000002519740
	ZINC000003995809
	ZINC000000000449
	ZINC000003645145
	ZINC000001534965
	ZINC000000897229
	ZINC000000057435
	ZINC000100015775
	ZINC000100003200
	ZINC000022002214
	ZINC000008015016
	ZINC000000034157
	ZINC000004098633
	ZINC000000005823
	ZINC000001530555
	ZINC000019364222
	ZINC000001536779
	ZINC000001530973
	ZINC000096309558
	ZINC000000002101
	ZINC000003875980
	ZINC000000968330
	ZINC000000403566
	ZINC000003916214
	ZINC000008034120
	ZINC000001482164
	ZINC000001530641
	ZINC000003992105
	ZINC000003795819
	ZINC000001612996
	ZINC000005819214
	ZINC000000056647
	ZINC000000113428
	ZINC000085432549
	ZINC000022059268
	ZINC000000896740
	ZINC000003831050
	ZINC000003831151
	ZINC000003807917
	ZINC000019632628
	ZINC000019144226
	ZINC000098023177
	ZINC000003977764
	ZINC000003978028
	ZINC000035999642
	ZINC000000001382
	ZINC000003873936
	ZINC000052509463
	ZINC000035342787
	ZINC000100299039
	ZINC000003813088
	ZINC000003936683
	ZINC000004214955
	ZINC000000000746
	ZINC000013682481
	ZINC000012466082
	ZINC000004097305
	ZINC000004258316
	ZINC000003871978
	ZINC000100018594
	ZINC000000105216
	ZINC000000538483
	ZINC000019796168
	ZINC000003920266
	ZINC000247316127
	ZINC000003784120
	ZINC000003871703
	ZINC000053022902
	ZINC000095616937
	ZINC000000114127
	ZINC000003816514
	ZINC000003990451
	ZINC000087515509
	ZINC000000004893
	ZINC000100018598
	ZINC000000001084
	ZINC000036294079
	ZINC000000607939
	ZINC000012661824
	ZINC000003871701
	ZINC000000901555
	ZINC000004097392
	ZINC000000537957
	ZINC000002169830
	ZINC000085555528
	ZINC000004097308
	ZINC000169621228
	ZINC000000057513
	ZINC000009574770
	ZINC000019632718
	ZINC000000020243
	ZINC000019363537
	ZINC000000000373
	ZINC000000004166
	ZINC000001996117
	ZINC000164760756
	ZINC000001482184
	ZINC000000968255
	ZINC000084400879
	ZINC000000009689
	ZINC000003812851
	ZINC000030691679
	ZINC000000001331
	ZINC000000113410
	ZINC000001542002
	ZINC000001187543
	ZINC000003831531
	ZINC000000020257
	ZINC000014164617
	ZINC000003823475
	ZINC000019144216
	ZINC000000020241
	ZINC000012503151
	ZINC000005224188
	ZINC000003581355
	ZINC000003872277
	ZINC000012360535
	ZINC000002005305
	ZINC000000402954
	ZINC000011616925
	ZINC000000000347
	ZINC000000000242
	ZINC000000056645
	ZINC000000000740
	ZINC000000000271
	ZINC000095616600
	ZINC000003801919
	ZINC000000896560
	ZINC000000155694
	ZINC000012503068
	ZINC000003831165
	ZINC000000896709
	ZINC000100052205
	ZINC000013648755
	ZINC000008214703
	ZINC000003830569
	ZINC000003977777
	ZINC000218037687
	ZINC000019364229
	ZINC000052716421
	ZINC000000895316
	ZINC000001530427
	ZINC000003820029
	ZINC000034781704
	ZINC000001550477
	ZINC000000001261
	ZINC000003812865
	ZINC000000895154
	ZINC000000537822
	ZINC000001532517
	ZINC000000035804
	ZINC000003873160
	ZINC000053045054
	ZINC000000596731
	ZINC000008214651
	ZINC000000389149
	ZINC000004097426
	ZINC000001482094
	ZINC000000089763
	ZINC000003875560
	ZINC000008035377
	ZINC000004474564
	ZINC000001611274
	ZINC000000001267
	ZINC000002539484
	ZINC000013597823
	ZINC000000002191
	ZINC000003798064
	ZINC000022116608
	ZINC000000001773
	ZINC000000001758
	ZINC000000509440
	ZINC000000538283
	ZINC000003872931
	ZINC000001530695
	ZINC000003812913
	ZINC000004235575
	ZINC000003871967
	ZINC000000004785
	ZINC000003800706
	ZINC000059111167
	ZINC000003914596
	ZINC000000001688
	ZINC000014879992
	ZINC000000901159
	ZINC000000896523
	ZINC000003977978
	ZINC000002000707
	ZINC000019796018
	ZINC000072481720
	ZINC000001482197
	ZINC000085540219
	ZINC000000001984
	ZINC000096942201
	ZINC000095616601
	ZINC000004097440
	ZINC000000537791
	ZINC000002019953
	ZINC000000002176
	ZINC000000000506
	ZINC000009224016
	ZINC000085537017
	ZINC000012503291
	ZINC000169621215
	ZINC000000002272
	ZINC000003927870
	ZINC000000004448
	ZINC000003831051
	ZINC000001481910
	ZINC000000896546
	ZINC000019418959
	ZINC000022851765
	ZINC000003810860
	ZINC000203757351
	ZINC000000156395
	ZINC000003875357
	ZINC000003972949
	ZINC000019156872
	ZINC000003819392
	ZINC000003781943
	ZINC000006382803
	ZINC000000968264
	ZINC000003819138
	ZINC000014768621
	ZINC000100009280
	ZINC000005029557
	ZINC000068153186
	ZINC000000538550
	ZINC000000601317
	ZINC000000033882
	ZINC000004074875
	ZINC000001530569
	ZINC000001554588
	ZINC000003776633
	ZINC000003871832
	ZINC000034125842
	ZINC000001530935
	ZINC000003779042
	ZINC000003798763
	ZINC000004097225
	ZINC000003955219
	ZINC000003993846
	ZINC000000601316
	ZINC000003787060
	ZINC000085534098
	ZINC000001531009
	ZINC000003929508
	ZINC000000025958
	ZINC000001850376
	ZINC000004212854
	ZINC000008437287
	ZINC000003875342
	ZINC000008214662
	ZINC000043206370
	ZINC000100052267
	ZINC000000005878
	ZINC000100378061
	ZINC000030691727
	ZINC000003876023
	ZINC000022443609
	ZINC000000156792
	ZINC000000020240
	ZINC000004618208
	ZINC000001487602
	ZINC000001530788
	ZINC000003806413
	ZINC000000001132
	ZINC000001530812
	ZINC000000402909
	ZINC000003604264
	ZINC000022010379
	ZINC000000597013
	ZINC000001530968
	ZINC000000011012
	ZINC000049036447
	ZINC000003944422
	ZINC000001530659
	ZINC000000057533
	ZINC000000896695
	ZINC000002016257
	ZINC000004658562
	ZINC000043450326
	ZINC000000006300
	ZINC000034089131
	ZINC000003831040
	ZINC000000897244
	ZINC000004212945
	ZINC000019594599
	ZINC000100015048
	ZINC000000000346
	ZINC000000057341
	ZINC000004215736
	ZINC000008101109
	ZINC000001843099
	ZINC000004658603
	ZINC000000001728
	ZINC000019855121
	ZINC000003978029
	ZINC000013537284
	ZINC000003831417
	ZINC000000968305
	ZINC000238809665
	ZINC000000001850
	ZINC000256097222
	ZINC000100006770
	ZINC000030726187
	ZINC000000601253
	ZINC000000391812
	ZINC000253530025
	ZINC000084668739
	ZINC000019364230
	ZINC000003629271
	ZINC000000009073
	ZINC000038197764
	ZINC000100035385
	ZINC000000020251
	ZINC000003918087
	ZINC000001540998
	ZINC000000896463
	ZINC000003830339
	ZINC000043202140
	ZINC000000607790
	ZINC000072316335
	ZINC000000607986
	ZINC000013129998
	ZINC000000000083
	ZINC000000000903
	ZINC000000897232
	ZINC000001530303
	ZINC000001550499
	ZINC000004640636
	ZINC000001530776
	ZINC000006858022
	ZINC000003830999
	ZINC000000000128
	ZINC000003830891
	ZINC000100007011
	ZINC000005733652
	ZINC000004629876
	ZINC000000002041
	ZINC000003831138
	ZINC000005764759
	ZINC000000010164
	ZINC000000538312
	ZINC000003776875
	ZINC000000049154
	ZINC000001997125
	ZINC000000002009
	ZINC000003830218
	ZINC000003830957
	ZINC000001633887
	ZINC000001530975
	ZINC000001530751
	ZINC000000113355
	ZINC000003782818
	ZINC000003830449
	ZINC000100008319
	ZINC000000012346
	ZINC000001530638
	ZINC000003977737
	ZINC000003973334
	ZINC000003979899
	ZINC000100036536
	ZINC000100014909
	ZINC000011616852
	ZINC000006409735
	ZINC000000020255
	ZINC000012484958
	ZINC000245204949
	ZINC000011617039
	ZINC000000113415
	ZINC000000001681
	ZINC000036766734
	ZINC000014210457
	ZINC000003812862
	ZINC000002561203
	ZINC000005162311
	ZINC000000897256
	ZINC000003812867
	ZINC000001481833
	ZINC000100073786
	ZINC000019166991
	ZINC000031274852
	ZINC000011615926
	ZINC000000000431
	ZINC000034608502
	ZINC000022059926
	ZINC000003876068
	ZINC000000643046
	ZINC000008551177
	ZINC000000002028
	ZINC000242437514
	ZINC000096006023
	ZINC000085537053
	ZINC000100052688
	ZINC000009164421
	ZINC000001529266
	ZINC000019796155
	ZINC000004228258
	ZINC000011677376
	ZINC000000057253
	ZINC000068202099
	ZINC000027990463
	ZINC000003831475
	ZINC000169677008
	ZINC000022016981
	ZINC000000039089
	ZINC000003872738
	ZINC000003812988
	ZINC000000002212
	ZINC000005133378
	ZINC000000403533
	ZINC000013298313
	ZINC000003812989
	ZINC000006036847
	ZINC000095619105
	ZINC000002539702
	ZINC000000000257
	ZINC000000895318
	ZINC000095616603
	ZINC000085537026
	ZINC000000000850
	ZINC000001530761
	ZINC000100005670
	ZINC000001571009
	ZINC000002522648
	ZINC000000895360
	ZINC000004641374
	ZINC000001530621
	ZINC000018279893
	ZINC000038140873
	ZINC000000137884
	ZINC000001849548
	ZINC000000000494
	ZINC000003830946
	ZINC000013911941
	ZINC000252286878
	ZINC000085205448
	ZINC000000389747
	ZINC000000621893
	ZINC000005133329
	ZINC000003782550
	ZINC000253917094
	ZINC000000538627
	ZINC000000001673
	ZINC000001530726
	ZINC000004693574
	ZINC000000967566
	ZINC000003830635
	ZINC000000000053
	ZINC000004654889
	ZINC000001530775
	ZINC000019419017
	ZINC000000000693
	ZINC000000403079
	ZINC000013831141
	ZINC000000537964
	ZINC000242437513
	ZINC000000006157
	ZINC000000013156
	ZINC000001530618
	ZINC000000020253
	ZINC000000113404
	ZINC000021303210
	ZINC000169344691
	ZINC000100001965
	ZINC000000896666
	ZINC000003940470
	ZINC000000007782
	ZINC000003830713
	ZINC000003816287
	ZINC000000000607
	ZINC000000000856
	ZINC000001530805
	ZINC000003801163
	ZINC000003830990
	ZINC000000403618
	ZINC000003818726
	ZINC000003830959
	ZINC000001530814
	ZINC000150338819
	ZINC000043763856
	ZINC000222731806
	ZINC000086040406
	ZINC000001530635
	ZINC000003830387
	ZINC000000000655
	ZINC000012402836
	ZINC000003812983
	ZINC000003816292
	ZINC000068204830
	ZINC000001850374
	ZINC000051133897
	ZINC000000018087
	ZINC000008143864
	ZINC000000075008
	ZINC000000395010
	ZINC000087496092
	ZINC000028232746
	ZINC000003830943
	ZINC000003830212
	ZINC000009212427
	ZINC000003872566
	ZINC000003782599
	ZINC000003938684
	ZINC000003991624
	ZINC000000001931
	ZINC000013585233
	ZINC000000057534
	ZINC000000538275
	ZINC000100074252
	ZINC000017285872
	ZINC000003805768
	ZINC000001530737
	ZINC000002041302
	ZINC000003875392
	ZINC000000601250
	ZINC000000002279
	ZINC000012503177
	ZINC000003830321
	ZINC000001550766
	ZINC000013512456
	ZINC000043200832
	ZINC000003803652
	ZINC000000537931
	ZINC000000901791
	ZINC000001548097
	ZINC000000001115
	ZINC000085540223
	ZINC000000075126
	ZINC000001853205
	ZINC000012859773
	ZINC000001532728
	ZINC000004097416
	ZINC000003798734
	ZINC000000001011
	ZINC000253630390
	ZINC000000001175
	ZINC000003876136
	ZINC000003830960
	ZINC000003872520
	ZINC000103105084
	ZINC000084758479
	ZINC000019632618
	ZINC000003875368
	ZINC000003960338
	ZINC000001530570
	ZINC000000896918
	ZINC000004393164
	ZINC000008214681
	ZINC000306122005
	ZINC000000896703
	ZINC000000113442
	ZINC000100003201
	ZINC000049637509
	ZINC000053683151
	ZINC000000000922
	ZINC000001536109
	ZINC000003813010
	ZINC000000056653
	ZINC000000896595
	ZINC000100061056
	ZINC000004475353
	ZINC000028232750
	ZINC000000607971
	ZINC000003876069
	ZINC000001530820
	ZINC000004474443
	ZINC000003807172
	ZINC000005456939
	ZINC000100013130
	ZINC000000895040
	ZINC000100036760
	ZINC000013545636
	ZINC000002570895
	ZINC000001530639
	ZINC000026985532
	ZINC000000001281
	ZINC000100055899
	ZINC000001530652
	ZINC000238809662
	ZINC000000113426
	ZINC000012503076
	ZINC000013587680
	ZINC000003792417
	ZINC000000020248
	ZINC000085540215
	ZINC000004083606
	ZINC000000155905
	ZINC000001530981
	ZINC000035653007
	ZINC000000001795
	ZINC000003985982
	ZINC000001530950
	ZINC000000537891
	ZINC000052245489
	ZINC000028108825
	ZINC000001996784
	ZINC000009302201
	ZINC000261527196
	ZINC000019364219
	ZINC000169621231
	ZINC000014210455
	ZINC000253387843
