# Supplementary material for: An Attention‐Aware Multi‐Task Learning Framework Identifies Candidate Targets for Drug Repurposing in Sarcopenia
Source: J Cachexia Sarcopenia Muscle. 2025 Mar 5;16(2):e13661. doi: 10.1002/jcsm.13661 (PMC11883102; doi:10.1002/jcsm.13661)
Supplement: Supplementary file 4 — Table S13. The drug‐protein interaction score based on molecular docking analysis. [file JCSM-16-e13661-s002.csv]

												The drug-protein interaction score based on molecular docking analysis
	Testosterone	Mk0773	Cyclosporine	Vorinostat	Entrectinib	Androgenic_Steroid	Canagliflozin	Dactolisib	Tfm_4as_1	Octreotide	Vorinostat	SB431542	Ghrelin_receptor_full_agonist_2	Estradiol_Benzoate	Sotrastaurin	Pictilisib	Dovitinib	Alisertib	Oxytocin	Chembl379975	Chembl379975	Chembl2204495	Cenisertib	TAE684	PF05175157	Proanthocyanidin	Tozasertib	Ast_487	Adavosertib	PF00562271	Ipragliflozin	Sustanon_250	Finasteride	Palbociclib	GnRH_antagonist_2	Jnj_7706621	Tofogliflozin	Danazol	Sitagliptin	Dasatinib	Nandrolone	Mk0677	Ilorasertib	Vandetanib	3_Hydroxy_3_Methylglutaryl_Coenzyme_A	Androgel	Sustanon	R_406	RG1530
PTK2B	-9.7	-9.5	-9.5	-9.2	-9.3	-9.6	-9.5	-9	-9.6	-9.1	-6.4	-8	-9.9	-8.7	-9	-8.8	-8.4	-8.6	-9.2	-8.6	-8.6	-8	-8	-8.2	-8.9	-8.7	-8.5	-8.6	-8.9	-8.7	-8.7	-8.5	-8.1	-8.2	-8.6	-8.5	-8.6	-8.3	-8.8	-8.9	-8.1	-8.5	-8.1	-7.6	-7.7	-8.5	-8.5	-7.9	-7.8
ESR1	-9.9	-9.1	-8.7	-8.3	-9.2	-8.6	-8.7	-8.3	-8.1	-8.8	-7.2	-8	-8.2	-8.3	-8.6	-8.4	-8.2	-7.8	-8	-7.7	-7.7	-7.9	-8.9	-8.8	-7.7	-8.1	-8.5	-7.6	-7.8	-8	-8.2	-10.3	-7.6	-7.9	-7.8	-7.8	-7.7	-7.8	-8.1	-7.1	-8.8	-6.9	-7.5	-7.4	-8.3	-8.3	-7.2	-7.9	-7.3
CDC42	-9.2	-9.5	-8.8	-8.5	-8.8	-8.9	-9	-8.8	-8.5	-8.2	-7	-8.1	-7.9	-8.7	-8	-9.5	-7.8	-8.2	-8	-7.8	-7.8	-8.5	-8	-7.9	-8.1	-7.8	-7.6	-7.4	-7.3	-7.5	-7.4	-7	-6.9	-7.7	-7.7	-7.6	-7.6	-7.5	-7.4	-7.9	-7.1	-8.7	-7.4	-7.5	-7.4	-7	-7	-7.1	-6.9
EP300	-9.2	-9.2	-8.6	-8.2	-9.5	-8.2	-8.3	-8.4	-7.7	-8.4	-6.2	-8	-7.8	-7.6	-8	-7.6	-8.3	-7.7	-7.7	-8.1	-8.1	-8.8	-7	-7.3	-8.1	-9.4	-8	-7	-7	-8.2	-7.8	-7.4	-8	-7.1	-7.4	-7.8	-7.4	-8.3	-7.5	-6.9	-7.2	-6.9	-6.4	-7.3	-6.7	-7	-7.4	-6.5	-7.2
EGF	-9.8	-8.8	-7.6	-7.3	-7.9	-9.2	-8.5	-8.8	-9	-8.1	-6	-8.2	-7.7	-9.2	-7.5	-7	-7.8	-7.5	-7.3	-8.7	-8.7	-7.6	-7.8	-7.4	-7.4	-6.9	-7.2	-7.6	-7.4	-7	-7	-7.6	-8.2	-7.9	-6.5	-6.9	-7.7	-7.4	-6.8	-7	-8.4	-7	-7.7	-7.7	-7.1	-7.6	-7.6	-7	-7.4
ATM	-8.3	-8.1	-9.8	-8.1	-8.5	-8.3	-8.1	-8.9	-8.3	-7.7	-4.9	-7.4	-7.9	-7.9	-7.2	-7.8	-7.6	-7.2	-8.6	-8.3	-8.3	-8.3	-7.8	-8.8	-8.6	-8.7	-8.7	-8	-8.5	-8.2	-9.8	-8.7	-7.6	-7	-8.2	-7.5	-6.9	-7.2	-7.2	-7.7	-6.4	-7.8	-7.7	-7.5	-7.4	-6.7	-6.9	-7.6	-7.5
PIK3CA	-9.1	-8.8	-9.4	-8.4	-7.8	-7.9	-7.8	-7.6	-7.3	-7.5	-5.6	-7.7	-7.7	-7.2	-7.2	-7.1	-8.1	-7.1	-7.1	-7.4	-7.4	-7.2	-7.4	-7.2	-7.4	-6.5	-7.2	-7.1	-7.2	-6.5	-7.1	-6.5	-7.4	-6.8	-7.2	-7	-7.1	-6.4	-6.6	-6.6	-6	-6.1	-6.9	-6.5	-6.7	-6.2	-6.5	-6.9	-6.5
[truncated: 63 more columns]
